# Supplementary material for: Speeding disease gene discovery by sequence based candidate prioritization
Source: BMC Bioinformatics. 2005 Mar 14;6:55. doi: 10.1186/1471-2105-6-55 (PMC1274252; doi:10.1186/1471-2105-6-55)
Supplement: Additional File 1 — The 61 top scoring genes not known to be implicated in disease. [file 1471-2105-6-55-S1.xls]

## Sheet: topscores
Symbol	Score	Ensembl gene ID	Possible role in disease	relevant PubMed ID(s)	Chr	Band
ABCA7	0.789348	ENSG00000064687			19	p13.3
ACACB	0.789348	ENSG00000076555			12	q24.11
C9orf111	0.789348	ENSG00000130653			9	q34.3
COL27A1	0.789348	ENSG00000157683			9	q32
COL4A1	0.789348	ENSG00000187498	candidate for involvement in osteoporosis and aggressive periodontitis	15081423, 10323246	13	q34
COL4A2	0.789348	ENSG00000134871	candidate for involvement in osteoporosis	10323246	13	q34
LAMA5	0.789348	ENSG00000130702			20	q13.33
LRP2	0.789348	ENSG00000081479			2	q31.1
PLXNA3	0.789348	ENSG00000130827			X	q28
PLXNB1	0.789348	ENSG00000164050			3	p21.31
PLXNB3	0.789348	ENSG00000102012			X	q28
PTPRS	0.789348	ENSG00000105426			19	p13.3
PTPRU	0.789348	ENSG00000060656			1	p35.3
SLIT1	0.789348	ENSG00000052758			10	q24.1
SLIT3	0.789348	ENSG00000184347	possible candidate for susceptibility to schizophrenia in Han Chinese	15231749	5	q34
SORL1	0.789348	ENSG00000137642			11	q23.3
STAB1	0.789348	ENSG00000010327			3	p21.1
STAB2	0.789348	ENSG00000136011			12	q23.3
TTC3	0.788182	ENSG00000182670			21	q22.13
P4HB	0.783469	ENSG00000185624			17	q25.3
IARS	0.777819	ENSG00000021374			9	q22.31
BAI2	0.756576	ENSG00000121753			1	p35.2
CACNA2D3	0.756576	ENSG00000157445			3	p21.1
NM_006702	0.756576	ENSG00000032444			19	p13.2
MYH1	0.755285	ENSG00000109061			17	p13.1
MYH4	0.755285	ENSG00000141048			17	p13.1
MYH8	0.755285	ENSG00000133020	implicated in a heart-hand syndrome involving familial cardiac myxomas and distal arthrogryposis	15282353	17	p13.1
TAF1	0.755285	ENSG00000147133			X	q13.1
ABCA2	0.7551	ENSG00000107331	possible link to Alzheimers disease	15155565	9	q34.3
ADAMTS9	0.7551	ENSG00000163638			3	p14.1
CELSR1	0.7551	ENSG00000075275			22	q13.31
CELSR2	0.7551	ENSG00000143126			1	p13.3
CELSR3	0.7551	ENSG00000008300			3	p21.31
COL15A1	0.7551	ENSG00000106817			9	q22.33
COL5A3	0.7551	ENSG00000080573			19	p13.2
NM_024923	0.7551	ENSG00000132182			3	p25.2
NOTCH2	0.7551	ENSG00000134250	implicated in the pathogenesis of Alagille syndrome	15307138	1	p11.2
CTRB1	0.753989	ENSG00000168925			16	q22.3
CYP3A5	0.753989	ENSG00000106258			7	q22.1
CYP4F12	0.753989	ENSG00000186204			19	p13.12
CYP4F8	0.753989	ENSG00000186526			19	p13.12
ELA3A	0.753989	ENSG00000142789			1	p36.12
ELA3B	0.753989	ENSG00000188703			1	p36.12
GPR41	0.753989	ENSG00000185897			19	q13.12
HLA-DQA2	0.753989	ENSG00000166623	potentially involved in multiple sclerosis	7865382, 8093808	6	p21.32
MST1	0.753989	ENSG00000173531			3	p21.31
NAP1_HUMAN	0.753989	ENSG00000131400			19	q13.33
NM_017986	0.753989	ENSG00000132517			17	p13.2
NM_024531	0.753989	ENSG00000185803			8	q24.3
PM5P_HUMAN	0.753989	ENSG00000185164			16	p12.3
PYCR1	0.753989	ENSG00000183010			17	q25.3
SFTPA1	0.753989	ENSG00000122852	possible contributing factor to genetic predisposition to pulmonary tuberculosis	12476938	10	q22.3
SFTPA2	0.753989	ENSG00000122854	might be one of the contributing factors to genetic predisposition and severity of clinical markers of allergic bronchopulmonary aspergillosis	12743564	10	q22.3
NM_025074	0.752874	ENSG00000138759			4	q21.21
UGCGL1	0.752874	ENSG00000136731			2	q14.3
DOCK11	0.751756	ENSG00000147251			X	q24
OBSCN	0.751756	ENSG00000154358			1	q42.13
PCNT2	0.751756	ENSG00000160299			21	q22.3
CTRB1	0.75026	ENSG00000168928			16	q22.3
NM_182619	0.75026	ENSG00000157322			16	q22.1
HSPA5	0.750073	ENSG00000044574			9	q33.3
